# Supplementary material for: BioS2Net: Holistic Structural and Sequential Analysis of Biomolecules Using a Deep Neural Network
Source: Int J Mol Sci. 2022 Mar 9;23(6):2966. doi: 10.3390/ijms23062966 (PMC8954277; doi:10.3390/ijms23062966)
Supplement: Supplementary file 1 [file ijms-23-02966-s001.zip]

Archive with 1 entries (1 files):
- ijms-1578267-Supplementary materials.pdf
